# Supplementary material for: An archaeal transcription factor EnfR with a novel ‘eighth note’ fold controls hydrogen production of a hyperthermophilic archaeon Thermococcus onnurineus NA1
Source: Nucleic Acids Res. 2023 Aug 31;51(18):10026–40. doi: 10.1093/nar/gkad699 (PMC10570040; doi:10.1093/nar/gkad699)
Supplement: gkad699_Supplemental_Files [file gkad699_supplemental_files.zip]

Archive with 4 entries (4 files):
- Second_Legends_of_Supplemenatry_Data.docx
- Supplementary_Data_FigureS1-S7_TableS1-S8.pdf
- Supplementary_Table S10.xlsx
- Supplementary_Table S9.xlsx
