# Supplementary material for: An archaeal transcription factor EnfR with a novel ‘eighth note’ fold controls hydrogen production of a hyperthermophilic archaeon Thermococcus onnurineus NA1
Source: Nucleic Acids Res. 2023 Aug 31;51(18):10026–40. doi: 10.1093/nar/gkad699 (PMC10570040; doi:10.1093/nar/gkad699)
Supplement: gkad699_Supplemental_Files [file gkad699_supplemental_files.zip › Supplementary_Table S10.xlsx]

## Sheet: WT 2-fold
Locus tag	Product	arCOG	Fold (WT/MC11)
			average	std
TON_0021	hypothetical protein	S	2.06514	1.0876
TON_0282	TetR/AcrR family transcriptional regulator	K	2.0981	0.592539
TON_0296	ABC transporter substrate-binding protein	P	3.23063	1.15487
TON_0297	iron ABC transporter permease	P	3.44462	1.03741
TON_0298	ABC transporter ATP-binding protein	P	3.00315	0.864252
TON_0301	molybdopterin-dependent oxidoreductase	C	2.60507	0.76257
TON_0302	hypothetical protein	S	3.35801	1.05093
TON_0303	hypothetical protein	S	2.86336	1.00881
TON_0339	hypothetical protein	S	3.46294	3.10248
TON_0391	ABC transporter ATP-binding protein	V	1.9534	0.276282
TON_0446	tRNA-binding protein	R	2.01472	0.805017
TON_0486	NADH-quinone oxidoreductase subunit NuoI	C	2.03722	0.3455
TON_0544	iron-containing alcohol dehydrogenase	C	2.74273	1.2323
TON_0655	DUF4870 domain-containing protein	S	2.45133	0.760358
TON_0659	NDP-sugar synthase	M	2.39021	1.5417
TON_0691	molybdopterin molybdotransferase MoeA	H	2.21879	0.189472
TON_0707	TCP-1/cpn60 chaperonin family protein	O	2.74622	1.45698
TON_0859	hypothetical protein	S	2.25519	2.47288
TON_0896	type III-A CRISPR-associated RAMP protein Csm4	V	2.1277	1.2335
TON_0897	type III-A CRISPR-associated RAMP protein Csm5	V	1.98752	1.05635
TON_0898	CRISPR-associated CARF protein Csx1	V	1.9692	0.895588
TON_0904	pyruvate/oxaloacetate carboxyltransferase	C	3.06445	1.12661
TON_0906	hypothetical protein	S	2.33315	1.54705
TON_0907	ArsA family ATPase	P	2.03345	0.571381
TON_0958	SPFH/Band 7/PHB domain protein	O	3.03002	1.61877
TON_0992	ABC transporter permease	V	1.95257	1.23616
TON_1036	hypothetical protein	S	2.24225	1.66654
TON_1091	molybdopterin-binding protein	H	2.17962	0.286446
TON_1150	hypothetical protein	S	3.09108	3.4373
TON_1249	inositol-3-phosphate synthase	I	2.21434	1.8003
TON_1261	MFS transporter	G	2.51414	1.11135
TON_1298	hypothetical protein	S	2.26964	1.03839
TON_1301	hydroxymethylglutaryl-CoA synthase	I	2.08517	0.952056
TON_1302	thiolase domain-containing protein	I	3.23813	2.16719
TON_1303	Zn-ribbon domain-containing OB-fold protein	R	3.07046	1.99941
TON_1354	aldehyde ferredoxin oxidoreductase family protein	C	2.38734	1.04363
TON_1399	membrane protein	S	2.74945	1.2122
TON_1410	GTP 3',8-cyclase MoaA	H	2.00213	0.157406
TON_1556	hypothetical protein	S	2.19765	1.81848
TON_1561	Coenzyme F420 hydrogenase/dehydrogenase, beta subunit C-terminal domain	C	2.21405	0.399608
TON_1562	formate dehydrogenase accessory sulfurtransferase FdhD	C	2.34048	0.317092
TON_1563	formate dehydrogenase subunit alpha	C	21.1401	7.10223
TON_1564	4Fe-4S dicluster domain-containing protein	C	22.8773	4.5825
TON_1565	hydrogenase 4 subunit D	C	18.0587	8.22105
TON_1566	NADH dehydrogenase	C	16.8032	6.48039
TON_1567	hydantoin racemase	C	17.3811	6.58291
TON_1568	NADH-quinone oxidoreductase subunit H	C	18.3693	6.32775
TON_1569	NADH-quinone oxidoreductase subunit C	C	21.4674	7.83602
TON_1570	4Fe-4S binding protein	C	23.8575	8.11877
TON_1571	hydrogenase	C	22.6861	6.34562
TON_1572	hypothetical protein	C	31.3187	14.3619
TON_1573	formate/nitrite transporter family protein	P	24.6413	4.6482
TON_1574	monovalent cation/H+ antiporter complex subunit F	P	39.6654	23.1651
TON_1575	monovalent cation/H+ antiporter subunit G	P	31.4248	16.5079
TON_1576	DUF4040 domain-containing protein	P	23.5335	11.8266
TON_1577	sodium:proton antiporter	P	30.4031	14.3244
TON_1578	Na+/H+ antiporter subunit C	P	36.0548	18.4899
TON_1579	Na+/H+ antiporter subunit E	P	36.6535	20.3539
TON_1580	cation:proton antiporter	C	30.2258	14.0465
TON_1581	molybdenum cofactor guanylyltransferase MobA	H	18.4035	6.35784
TON_1738	hypothetical protein	S	2.59288	1.22796
TON_1739	hypothetical protein	S	2.01411	0.646641
TON_1748	V-type ATP synthase subunit K	C	2.50829	1.13344
TON_1749	V-type ATP synthase subunit E	C	2.38026	0.756408
TON_1750	V-type ATP synthase subunit C	C	3.00671	1.01963
TON_1751	V-type ATP synthase subunit F	C	3.08792	1.28176
TON_1752	ATP synthase subunit A	C	2.5545	0.880749
TON_1753	ATP synthase subunit B	C	2.39241	0.964895
TON_1754	V-type ATP synthase subunit D	C	2.60688	0.852606
TON_1769	hypothetical protein	S	2.06219	0.795935
TON_1770	NAD+ synthase	H	2.14038	0.394769
TON_1791	ABC transporter ATP-binding protein	G	2.26395	0.417005
TON_1792	CGP-CTERM sorting domain-containing protein	G	2.30567	0.490231
TON_1793	ABC transporter permease subunit	G	2.20221	0.643948
TON_1794	sugar ABC transporter permease	G	2.11021	0.701915
TON_1908	S8 family peptidase	V	7.64407	8.93564
TON_1924	hypothetical protein	S	10.8693	10.6024
