# Supplementary material for: An archaeal transcription factor EnfR with a novel ‘eighth note’ fold controls hydrogen production of a hyperthermophilic archaeon Thermococcus onnurineus NA1
Source: Nucleic Acids Res. 2023 Aug 31;51(18):10026–40. doi: 10.1093/nar/gkad699 (PMC10570040; doi:10.1093/nar/gkad699)
Supplement: gkad699_Supplemental_Files [file gkad699_supplemental_files.zip › Supplementary_Table S9.xlsx]

## Sheet: MC11 2-fold
Locus tag	Product	arCOG	Fold (MC11/WT)
			average	std
TON_0058	asparagine synthetase A	J	2.57088	1.9578
TON_0126	hypothetical protein	S	1.99174	0.628983
TON_0210	hypothetical protein	S	2.11726	1.0446
TON_0228	MoaD/ThiS family protein	H	2.63542	1.2277
TON_0235	50S ribosomal protein L44e	J	2.51551	1.4819
TON_0236	30S ribosomal protein S27e	J	2.02906	1.26782
TON_0240	energy-coupling factor ABC transporter permease	P	2.50112	0.879517
TON_0241	cobalt transporter	P	2.40173	1.11228
TON_0254	ABC transporter ATP-binding protein	P	2.06022	0.725175
TON_0256	iron ABC transporter substrate-binding protein	P	2.02678	0.767172
TON_0257	FmdE family protein	C	2.08492	0.814568
TON_0300	hypothetical protein	F	2.60077	0.715474
TON_0509	HEAT repeat domain-containing protein	S	2.12386	1.1257
TON_0516	lamin tail domain-containing protein	M	2.02669	0.43835
TON_0538	formate/nitrite transporter family protein	P	2.40678	0.640382
TON_0539	formate dehydrogenase subunit alpha	C	2.60768	0.859299
TON_0540	4Fe-4S binding protein	C	2.35277	0.497755
TON_0541	4Fe-4S dicluster domain-containing protein	C	2.26696	0.674759
TON_0542	FAD-dependent oxidoreductase	E	2.41622	0.635005
TON_0543	4Fe-4S binding protein	C	2.27421	0.581738
TON_0581	DUF192 domain-containing protein	S	1.95691	0.287893
TON_0667	metal-dependent hydrolase	R	2.50932	1.70515
TON_0692	hypothetical protein	S	2.77707	1.56117
TON_0723	HAD family hydrolase	R	2.60294	1.95433
TON_0746	CRISPR-associated protein Cas4	V	2.82916	1.4896
TON_0773	hypothetical protein	S	1.97732	1.20229
TON_0788	TIGR04140 family protein	S	4.05024	4.11505
TON_0839	SHOCT domain-containing protein	S	1.95536	1.27142
TON_0844	DUF302 domain-containing protein	S	2.53007	1.85182
TON_0845	CoA-binding protein	R	2.45643	1.37067
TON_0846	FTR1 family protein	P	2.60337	2.16595
TON_0869	iron-sulfur cluster assembly protein	O	2.30806	1.61426
TON_0870	iron-sulfur cluster assembly protein	O	2.30954	1.90725
TON_0962	hypothetical protein	S	1.98715	0.989198
TON_1003	hypothetical protein	S	2.01554	0.656355
TON_1004	PLP-dependent cysteine synthase family protein	E	2.41519	0.383747
TON_1017	4Fe-4S binding protein	C	2.24901	0.494024
TON_1018	anaerobic carbon-monoxide dehydrogenase catalytic subunit	C	2.38683	0.125093
TON_1021	hydantoin racemase	C	2.15622	0.428894
TON_1022	NADH-quinone oxidoreductase subunit H	C	2.22062	0.43944
TON_1023	NADH-quinone oxidoreductase subunit C	C	2.25307	0.125284
TON_1024	NADH:ubiquinone oxidoreductase	C	2.57832	0.175009
TON_1025	monovalent cation/H+ antiporter complex subunit F	P	2.38587	0.0648872
TON_1026	monovalent cation/H+ antiporter subunit G	P	2.26141	0.269772
TON_1028	sodium:proton antiporter	P	2.23313	0.340152
TON_1029	Na+/H+antiporter subunit C	P	2.77594	0.58081
TON_1030	Na+/H+antiporter subunit E	P	2.77082	0.773111
TON_1039	membrane protein	S	2.08573	0.683354
TON_1042	DEAD/DEAH box helicase	L	2.55403	0.908584
TON_1066	hypothetical protein	S	1.98981	0.75773
TON_1140	chorismate mutase	E	2.8677	2.76783
TON_1188	hypothetical flagellin B precursor	N	1.97564	1.30904
TON_1207	hypothetical protein	S	1.95159	0.825016
TON_1229	DUF371 domain-containing protein	S	2.39696	1.70775
TON_1304	hypothetical protein	S	1.97321	1.17511
TON_1316	nucleotide-binding protein	R	2.02809	0.434026
TON_1386	MFS transporter	G	2.34492	0.881059
TON_1390	radical SAM protein	R	2.06167	0.599138
TON_1391	MFS transporter	G	2.22952	0.594357
TON_1392	isoaspartyl peptidase/L-asparaginase family protein	E	2.81612	1.25755
TON_1393	phosphate uptake regulator PhoU	P	4.16798	2.33776
TON_1397	lysine--tRNA ligase	J	2.03928	0.884227
TON_1400	DUF366 family protein	S	4.32676	4.14861
TON_1406	MBL fold metallo-hydrolase	R	1.95252	0.0940289
TON_1430	extradiol dioxygenase	Q	2.61368	1.88669
TON_1485	DUF2110 family protein	S	1.95491	0.908745
TON_1489	hypothetical protein	S	2.18414	0.779424
TON_1491	divalent-cation tolerance protein CutA	P	2.90048	1.78666
TON_1514	membrane protein	T	2.69867	1.91462
TON_1520	radical SAM protein	H	1.98179	0.656192
TON_1525	Tfx family DNA-binding protein	K	2.92597	1.12899
TON_1582	monovalent cation/H+ antiporter subunit E	P	2.066	0.459236
TON_1583	cation:proton antiporter	P	2.12289	0.14888
TON_1584	monovalent cation/H+ antiporter subunit G	P	2.00408	0.229
TON_1585	DUF4040 domain-containing protein	P	2.3351	0.23123
TON_1586	hypothetical protein	S	2.59243	0.497431
TON_1587	Na+/H+ antiporter subunit B	P	2.15644	0.801231
TON_1588	NADH-quinone oxidoreductase subunit K	P	2.05343	0.654827
TON_1589	cation:proton antiporter	C	2.24214	0.240632
TON_1590	hypothetical protein	C	2.74508	0.163819
TON_1591	NADH-quinone oxidoreductase subunit B family protein	C	2.46059	0.304168
TON_1592	NADH-quinone oxidoreductase subunit C	C	2.38696	0.309718
TON_1593	nickel-dependent hydrogenase large subunit	C	2.21587	0.216816
TON_1594	respiratory chain complex I subunit 1 family protein	C	2.01696	0.189192
TON_1604	hypothetical protein	S	3.04409	2.66242
TON_1614	radical SAM protein	R	2.38246	1.2951
TON_1639	hypothetical protein	S	2.72486	0.662389
TON_1717	TIGR00269 family protein	J	2.73594	1.50757
TON_1718	NAD(P)/FAD-dependent oxidoreductase	R	3.30451	1.15773
TON_1810	hypothetical protein	S	2.35543	1.39572
TON_1872	ABC transporter substrate-binding protein	P	2.22031	1.26406
TON_1873	iron ABC transporter permease	P	2.40338	1.36392
TON_1874	ABC transporter ATP-binding protein	P	2.10787	1.03505
TON_1875	cobaltochelatase subunit CobN	H	2.10141	0.694194
TON_1876	VWA domain-containing protein	R	2.12018	0.498456
TON_1886	TIGR00529 family membrane protein	R	2.12714	0.336737
TON_1906	class I SAM-dependent methyltransferase	J	1.99608	1.26952
TON_1915	hypothetical protein	S	2.70189	1.73108
TON_1920	transcriptional regulator	K	3.21265	1.82942
TON_1946	preprotein translocase subunit Sec61beta	U	1.97077	1.32074
TON_1948	GTP-binding protein EngB	R	2.34025	1.89131
